# Supplementary material for: Association between anthropometry and lifestyle factors and risk of B‐cell lymphoma: An exposome‐wide analysis
Source: Int J Cancer. 2020 Nov 12;148(9):2115–28. doi: 10.1002/ijc.33369 (PMC8048490; doi:10.1002/ijc.33369)
Supplement: Supplementary file 2 — TABLE S7 Standard Cox regression for individual exposure adjusted for country stratified by age and sex in total BCL and subtypes [file IJC-148-2115-s003.xlsx]

## Sheet: Adjusted Cox-stratified by sex
	BCL						CLL						FL						DLBCL						MM
	Male			Female			Male			Female			Male			Female			Male			Female			Male			Female
Exposure	beta	SE	pFDR	beta	SE	pFDR	beta	SE	pFDR	beta	SE	pFDR	beta	SE	pFDR	beta	SE	pFDR	beta	SE	pFDR	beta	SE	pFDR	beta	SE	pFDR	beta	SE	pFDR
Height	0.00949875	0.00438682	0.193137	0.0295926	0.00414497	7.8708e-11	0.0165198	0.00880231	0.653695	0.027373	0.00916637	0.11862	0.0149426	0.0125122	0.919976	0.0369011	0.00961335	0.00434493	0.015398	0.010055	0.458996	0.0358868	0.00900765	0.0015855	0.00321687	0.00804226	0.851218	0.0243263	0.00798717	0.195012
Weight	0.00551225	0.00261168	0.193137	0.00981338	0.00219393	0.00021588	0.00505723	0.00524596	0.903128	0.00862816	0.00488335	0.550449	-0.00301091	0.00771717	0.966183	0.00560721	0.00523225	0.696364	-0.000937133	0.00615001	0.904253	0.0208768	0.00440682	0.00018144	0.0156794	0.00455866	0.0244796	0.0113618	0.0041855	0.274511
Body-mass index	0.0092932	0.00871984	0.559744	0.00591195	0.00607084	0.542513	2.70629e-05	0.0176729	0.998778	0.00437945	0.0134481	0.893622	-0.0300408	0.0262242	0.919976	-0.0111254	0.0147872	0.824953	-0.0243408	0.0208889	0.580209	0.0325486	0.012253	0.051038	0.0528736	0.0148466	0.0244796	0.014015	0.0114221	0.865427
Hip circumference (cm)	0.00869984	0.00466145	0.260375	0.00637919	0.00310682	0.16018	0.00754784	0.00933596	0.903128	0.0109142	0.00671912	0.550449	0.00295982	0.0136886	0.966183	-0.000436798	0.00748509	0.961582	-0.0031677	0.0110359	0.878691	0.0121878	0.006563	0.220555	0.019952	0.00821438	0.159013	0.0105766	0.00584218	0.865427
Waist circumference (cm)	0.00289997	0.00316924	0.573997	0.00413442	0.00253644	0.262433	0.00357015	0.00630767	0.96447	0.00493204	0.00558087	0.804643	-0.00302901	0.00931451	0.966183	-0.00247102	0.00608647	0.842962	-0.00617002	0.00746877	0.780325	0.0114941	0.00533724	0.175135	0.00997774	0.00568369	0.391209	0.00603669	0.00482635	0.865427
Waist to hip ratio	-0.127224	0.484132	0.864779	0.178436	0.400224	0.775773	0.0799904	0.967893	0.997179	-0.295619	0.89518	0.893622	-1.07749	1.39877	0.966183	-0.538174	0.944891	0.842962	-1.00236	1.11391	0.754355	1.1887	0.841155	0.367745	0.445993	0.88291	0.798241	0.0444809	0.773374	0.991485
Alcohol at recruitment	0.000918436	0.00137697	0.650916	0.00146328	0.00229008	0.686236	0.00211422	0.00267933	0.903128	0.00587523	0.00468477	0.681949	-0.000215233	0.00400928	0.992771	0.00849004	0.00467333	0.323227	0.00215172	0.00307758	0.824636	-0.00203755	0.00527151	0.815628	-0.00176514	0.00269374	0.749633	-0.00573609	0.00495269	0.865427
Potatoes and other tubers (g/day)	0.000325303	0.000332811	0.562162	0.00140565	0.000372362	0.00336088	0.000235432	0.000682101	0.96447	0.00137883	0.000831754	0.550449	-0.00127589	0.00109043	0.919976	0.00173321	0.00084329	0.323227	0.000192585	0.000762733	0.88494	0.00238299	0.000700266	0.00705449	0.00133204	0.000541999	0.159013	0.000668907	0.000770557	0.869531
Vegetables (g/day)	-0.00074847	0.000242908	0.0432824	-0.000520527	0.000204269	0.0606286	-0.000476117	0.000466225	0.903128	-0.000770995	0.000462115	0.550449	-0.000406819	0.000664715	0.966183	-0.000319728	0.000464282	0.824953	-0.000722759	0.000559199	0.580209	-0.000938658	0.000463422	0.211565	-0.00134591	0.000475283	0.0907069	-0.000267673	0.000381242	0.869531
Legumes (g/day)	-0.00354999	0.00130407	0.070106	-0.00454882	0.0015077	0.0194906	-0.00317032	0.00261618	0.903128	-0.00351019	0.00326413	0.734091	-0.00334388	0.00357286	0.919976	-0.00556535	0.00352086	0.435088	0.000910756	0.00236531	0.828409	-0.00620614	0.00341208	0.220555	-0.00771417	0.00283349	0.0907069	-0.00336007	0.00285165	0.865427
Fruits, nuts and seeds (g/day)	-0.000360016	0.000182191	0.2247	-0.00042537	0.000161072	0.0534319	-0.000154211	0.000352247	0.96447	-0.000267104	0.00034861	0.852439	-0.000123919	0.000489554	0.966183	-0.000489032	0.000376389	0.626286	-0.000265509	0.000410275	0.824636	-0.000555377	0.000355813	0.321244	-0.000543548	0.000346031	0.464205	-0.000219362	0.000301216	0.869531
Dairy products (g/day)	0.000157057	0.000114327	0.427914	0.000374696	0.00011346	0.0100634	0.000221205	0.000227591	0.903128	0.000149193	0.000261185	0.875041	0.000409664	0.000303373	0.919976	0.000387494	0.000263766	0.496337	0.000193409	0.000257662	0.824636	0.000876795	0.000221517	0.0015855	0.000136761	0.000211287	0.749633	0.000255307	0.000222966	0.865427
Cereal and cereal products (g/day)	0.000213301	0.000247626	0.592322	-8.00962e-05	0.000276324	0.88099	-0.000425514	0.000531887	0.903128	-2.60776e-05	0.000609208	0.995187	0.000703138	0.000657026	0.919976	-0.000618018	0.000664228	0.738792	-0.000324506	0.000594925	0.824636	-0.000432306	0.00061614	0.781829	0.00043755	0.000444665	0.666092	0.000571584	0.000501188	0.865427
Meat and meat products (g/day)	0.000392551	0.000457665	0.592322	0.000326369	0.000533111	0.698372	0.00216683	0.000864286	0.653695	-0.000213337	0.0011935	0.961111	-0.00240478	0.0013769	0.919976	0.000532507	0.00121637	0.842962	0.000357667	0.00104463	0.84237	-7.62209e-05	0.00117105	0.987424	0.000488968	0.000842409	0.760901	-1.11101e-05	0.001041	0.991485
Fish and shellfish (g/day)	-0.000599622	0.000913092	0.650916	0.00137002	0.000732417	0.210025	0.000789391	0.00173752	0.96447	0.00204205	0.00156143	0.681949	0.000941295	0.00244734	0.966183	0.00291017	0.00150919	0.323227	-0.00389459	0.00231513	0.388596	0.000881971	0.00164579	0.781829	-0.000398499	0.00166283	0.920141	-0.000631922	0.00156396	0.926863
Egg and egg products (g/day)	0.00161565	0.00160144	0.562162	-0.000659439	0.00166897	0.808216	0.00459122	0.00296184	0.67822	0.00555945	0.00288948	0.550449	-0.00412542	0.0052	0.966183	-0.00133898	0.00394845	0.856944	0.003498	0.00345908	0.671776	-0.000783637	0.00364416	0.925144	0.00107216	0.00298236	0.851218	-0.00912256	0.00376083	0.320879
Fat (g/day)	-0.00206176	0.00155822	0.44588	-0.00411008	0.00182957	0.109085	-0.00300049	0.00318864	0.903128	-0.0072701	0.00415172	0.550449	-0.0104007	0.00485423	0.919976	-0.00879009	0.00442811	0.323227	-0.00661815	0.00371345	0.369181	-0.00203243	0.00389674	0.781829	0.00499723	0.00259949	0.339841	-0.0018448	0.0034388	0.917755
Sugar and confectionary (g/day)	0.000684091	0.000377625	0.274015	0.00177224	0.000535513	0.0100634	0.000195796	0.000863068	0.96447	-0.0016446	0.00179016	0.804643	0.00123149	0.000901387	0.919976	0.00385382	0.000543399	1.1088e-10	0.00098708	0.000787905	0.580209	0.0021578	0.00104383	0.203256	0.000643275	0.000702416	0.691952	-0.000599712	0.00144149	0.926863
Cakes and biscuits (g/day)	0.000211323	0.000630441	0.863944	0.000607811	0.000665481	0.572251	-0.000635628	0.00131999	0.96447	3.32843e-05	0.00151232	0.995187	0.00137589	0.00167804	0.961915	-0.00181478	0.00174535	0.696364	-0.00133413	0.00159832	0.780325	0.00100894	0.00141203	0.781829	0.00150474	0.00105088	0.497554	0.000997644	0.00124818	0.869531
Non-alcoholic beverages (g/day)	0.000118217	4.03943e-05	0.0575756	8.66455e-05	3.38885e-05	0.0606286	0.000130529	8.06881e-05	0.653695	3.36284e-05	7.6444e-05	0.893622	6.90528e-05	0.000116984	0.966183	0.00014434	7.71274e-05	0.323227	0.00023353	8.93569e-05	0.254408	0.000249691	6.84335e-05	0.00442872	8.69655e-05	7.49082e-05	0.625309	-2.56439e-06	6.74171e-05	0.991485
Alcoholic beverages (g/day)	0.000124271	7.40891e-05	0.307188	0.000143418	0.000173655	0.592162	0.000134554	0.000147193	0.903128	0.000544707	0.000335945	0.550449	0.000145309	0.000207837	0.966183	0.000657263	0.000334332	0.323227	0.000199751	0.000163054	0.580209	-0.000212682	0.000415681	0.781829	4.37108e-07	0.000146617	0.997621	-0.000493024	0.000394988	0.865427
Condiments and sauces (g/day)	-0.00417759	0.00152651	0.070106	-0.00130444	0.00146052	0.578329	-0.00746968	0.00334164	0.653695	-0.0052313	0.00347495	0.555297	0.000662345	0.00382892	0.966183	0.0028925	0.00303906	0.738792	-0.00858991	0.00376413	0.299087	-0.00124154	0.00316391	0.815628	-0.00429224	0.00281111	0.464205	-0.00138604	0.0028175	0.917755
Soups, bouillons (g/day)	-0.000184975	0.000463977	0.840163	-0.00061229	0.000363072	0.250999	0.00010154	0.000904678	0.997179	-0.000539816	0.000793547	0.866834	-0.00186276	0.00155989	0.919976	-0.00260019	0.0010178	0.167649	-0.00176736	0.00123093	0.50757	-0.000765606	0.000803399	0.650257	-0.000582353	0.000889191	0.749633	-4.49989e-05	0.000654892	0.991485
Total proteins (g/day)	0.000970929	0.00106549	0.573997	0.00129936	0.00108449	0.461729	0.00309238	0.00210878	0.748289	0.000262185	0.00242012	0.98987	0.00126064	0.00296793	0.966183	0.0016437	0.00249227	0.839278	-0.00119891	0.00247643	0.824636	0.00235651	0.00233943	0.627578	2.3015e-05	0.0019826	0.997621	0.000219378	0.00211569	0.991485
Carbohydrates (g/day)	0.000690029	0.000390936	0.275709	0.000502239	0.000399836	0.461729	0.000446914	0.000793361	0.96447	-0.00106986	0.000919753	0.708926	0.000972385	0.0010899	0.919976	0.00151036	0.000900764	0.393077	-0.000388717	0.00092221	0.828409	0.00135439	0.000850119	0.311139	0.0013221	0.000704829	0.339841	0.000388128	0.000772686	0.917755
Total fats (g/day)	3.40173e-05	0.000991824	0.984621	-0.00105205	0.00103674	0.542513	-0.000530009	0.00201654	0.96447	-0.00360865	0.00235106	0.555297	-0.000904887	0.00283964	0.966183	-0.00104706	0.00238734	0.842962	-0.00219903	0.00231609	0.719013	-0.00127576	0.00226524	0.781829	0.0010196	0.00180157	0.7619	-0.00114771	0.0020046	0.917755
Alcohol (g/day)	0.000919199	0.00136138	0.650916	0.00111192	0.00226041	0.761278	0.00227184	0.00263937	0.903128	0.00558815	0.00461432	0.70273	0.000188236	0.0039252	0.992771	0.00880079	0.00454021	0.323227	0.00149805	0.00308972	0.824636	-0.00269363	0.00523354	0.781829	-0.00178061	0.00266465	0.749633	-0.00609164	0.00489409	0.865427
Cholesterol (mg/day)	0.000385761	0.000177662	0.193137	0.000316887	0.000188434	0.250999	0.000589409	0.000349821	0.653695	0.000514119	0.000408963	0.681949	0.000248285	0.000516443	0.966183	0.000235511	0.00044009	0.842962	0.000273157	0.000409662	0.824636	0.000458762	0.000404661	0.567934	0.000443729	0.000324322	0.497554	-0.000248312	0.000380033	0.869531
Total saturated fatty acids (g/day)	0.00448838	0.00214949	0.193137	0.00197851	0.00225443	0.580599	0.00108068	0.00444972	0.96447	-0.00120797	0.00506944	0.933966	0.00155937	0.00627193	0.966183	0.00421782	0.00514317	0.788725	0.00207429	0.00496643	0.828409	0.00221586	0.00490618	0.781829	0.00818343	0.00383708	0.251597	-0.000863293	0.00441532	0.976917
Total monounsaturated fatty acids (g/day)	-0.00262009	0.00225615	0.525686	-0.00728327	0.00249264	0.024352	-0.00195219	0.00451712	0.96447	-0.0151666	0.00578721	0.184268	-0.00470484	0.00641076	0.966183	-0.00869375	0.00577779	0.483568	-0.0104864	0.00546298	0.354842	-0.00968415	0.00551693	0.237598	-0.000694698	0.00408906	0.949814	-0.00521652	0.00476164	0.865427
Total polyunsaturated fatty acids (g/day)	-0.0103356	0.00491902	0.193137	-0.00555701	0.00491112	0.492236	-0.0117327	0.0099376	0.903128	-0.0180748	0.011354	0.550449	-0.00580556	0.0136457	0.966183	-0.0141335	0.0117531	0.631964	-0.0192926	0.0116915	0.395656	-0.00516714	0.0106595	0.781829	-0.0113863	0.00906982	0.549498	0.00381511	0.00909626	0.926863
Total dietary fibre (g/day)	0.000267023	0.00373174	0.984621	0.000666752	0.00363826	0.908653	0.0015265	0.00747425	0.96447	0.000317386	0.00806543	0.995187	-0.000697841	0.0106059	0.992771	-0.00351625	0.0085804	0.842962	0.00221217	0.00844729	0.88494	0.00607618	0.00772082	0.748192	-0.0042694	0.00697589	0.749633	0.00312898	0.00693476	0.926863
Vitamin C (mg/day)	-0.00110042	0.000492584	0.193137	-0.00152697	0.000437063	0.00800273	-0.00101106	0.000979729	0.903128	-0.000939781	0.000938586	0.782422	-0.00140273	0.00142285	0.919976	-0.00131351	0.001001	0.626286	-0.000427826	0.00108164	0.828409	-0.00284064	0.00100481	0.0358764	-0.00173242	0.000938271	0.34038	-0.00104407	0.000823192	0.865427
Beta-carotene (µg/day)	-1.10504e-05	1.20317e-05	0.573997	-8.99437e-06	9.34563e-06	0.542513	-6.54779e-06	2.33262e-05	0.96447	-1.55709e-05	2.13981e-05	0.852439	5.59905e-06	3.1289e-05	0.966183	1.36737e-05	1.90748e-05	0.824953	-1.68367e-05	2.84927e-05	0.824636	-2.73087e-07	1.91715e-05	0.988635	-1.62347e-05	2.266e-05	0.749633	-2.39099e-05	1.91557e-05	0.865427
Vitamin E (mg/day)	-0.0195069	0.00563374	0.0149844	-0.0183564	0.00549785	0.0100634	-0.0203334	0.0112938	0.653695	-0.0335938	0.0127386	0.184268	-0.0140087	0.015527	0.919976	-0.0335576	0.0133542	0.167649	-0.0359218	0.0138809	0.254408	-0.0222008	0.0121258	0.220555	-0.0196128	0.0103349	0.339841	-0.00578147	0.0101341	0.917755
Potassium (mg/day)	-3.6024e-06	2.90956e-05	0.970807	3.17416e-05	2.70981e-05	0.471678	3.18452e-05	5.77889e-05	0.96447	-2.21594e-05	6.11454e-05	0.893622	2.44433e-05	8.1488e-05	0.966183	7.38765e-05	6.19721e-05	0.631964	1.32788e-05	6.60549e-05	0.893885	0.000155567	5.56875e-05	0.0364903	-2.29556e-05	5.38265e-05	0.851218	-4.32149e-05	5.35564e-05	0.869531
Water (g/day)	9.18798e-05	3.38721e-05	0.070106	6.88893e-05	2.96561e-05	0.100213	0.000119068	6.72599e-05	0.653695	2.91642e-05	6.65366e-05	0.893622	8.62897e-05	9.67329e-05	0.919976	0.000123062	6.74985e-05	0.323227	0.00018183	7.48602e-05	0.254408	0.000208825	6.07585e-05	0.00705449	4.0524e-05	6.34862e-05	0.749633	-6.47407e-06	5.86704e-05	0.991485
Starch (g/day)	0.000593487	0.000595625	0.562162	0.000300245	0.000627604	0.761278	2.26037e-05	0.00122748	0.997179	-0.000679088	0.00142551	0.893622	0.000319606	0.00166142	0.966183	-0.000329038	0.00146596	0.868651	-0.00266115	0.00147713	0.369181	0.000446157	0.0013629	0.843856	0.00247053	0.00103691	0.160455	0.00118157	0.00118664	0.865427
Calcium (mg/day)	9.91031e-05	7.27638e-05	0.427914	8.36333e-05	6.55169e-05	0.45808	4.07362e-05	0.000149362	0.96447	9.00628e-07	0.000149314	0.995187	0.00037613	0.000186807	0.919976	4.27463e-05	0.000154312	0.868651	8.06199e-05	0.000166311	0.824636	0.000254057	0.000131471	0.21323	-4.76522e-05	0.000139254	0.854237	9.42905e-05	0.000125716	0.869531
Phosphorus (mg/day)	1.95958e-05	6.18333e-05	0.863944	9.96847e-05	6.08862e-05	0.262433	6.50671e-05	0.000122895	0.96447	6.53791e-05	0.000135667	0.893622	0.000177331	0.000168181	0.919976	7.20318e-05	0.000142413	0.842962	-2.44488e-05	0.000142929	0.904253	0.000247678	0.000126961	0.21323	-7.18506e-05	0.000115845	0.749633	4.99572e-05	0.000118616	0.926863
Iron (mg/day)	-0.0111806	0.00686056	0.309498	-0.00950876	0.00735933	0.45808	0.00210357	0.0135527	0.995119	-0.0184682	0.0164684	0.733887	-0.0254127	0.019836	0.919976	-0.00595808	0.0168679	0.856472	-0.0161657	0.0156815	0.668901	-0.0169804	0.0162115	0.619295	-0.0175818	0.0127902	0.497554	-0.0101602	0.0142273	0.869531
Sugar (g/day)	0.00110605	0.000629206	0.275709	0.000791819	0.000653276	0.461729	0.00102559	0.00126076	0.903128	-0.00233747	0.00154547	0.555297	0.00197498	0.00174101	0.919976	0.00371491	0.0014072	0.167649	0.00163722	0.00141922	0.580209	0.00255734	0.00135586	0.216483	0.000708627	0.00116895	0.749633	-7.40567e-05	0.0012799	0.991485
Magnesium (mg/day)	0.000368352	0.000298671	0.495636	8.54954e-06	0.000253704	0.984842	0.000344025	0.000602232	0.96447	-0.000501242	0.000579425	0.804643	0.000796622	0.000825126	0.919976	0.000141048	0.000578314	0.868651	0.000349391	0.000682648	0.824636	0.000887676	0.00051714	0.249303	8.57204e-06	0.000556633	0.997621	-0.000324471	0.000501436	0.869531
Retinol (µg/day)	2.14927e-06	3.33754e-05	0.984621	2.09619e-05	3.84646e-05	0.745536	-1.49939e-05	6.98048e-05	0.96447	-8.60966e-05	9.58453e-05	0.804643	8.69306e-05	6.28088e-05	0.919976	1.86937e-05	9.00109e-05	0.868651	9.86535e-06	7.36817e-05	0.904253	0.000107572	7.19784e-05	0.343747	4.2188e-05	5.43057e-05	0.749633	-3.90478e-05	7.93476e-05	0.917755
Riboflavin, B2 (mg/day)	0.0408123	0.0418669	0.562162	0.0296673	0.0354355	0.592162	0.078391	0.0824525	0.903128	-0.0320009	0.0809216	0.893622	0.140628	0.113714	0.919976	0.0322234	0.0820883	0.842962	0.0543764	0.0952147	0.824636	0.158693	0.0709778	0.152186	-0.0163047	0.0786796	0.936131	-0.0477032	0.0709621	0.869531
Thiamin, B1 (mg/day)	-0.0691473	0.0628264	0.555358	0.0431519	0.0570234	0.639546	-0.00411747	0.124231	0.997179	-0.0965817	0.132175	0.852439	-0.20849	0.182951	0.919976	0.0927312	0.129875	0.824953	0.032279	0.139969	0.891942	0.17707	0.117108	0.342636	-0.148514	0.117627	0.549498	-0.0406926	0.112758	0.928117
Cobalamin, B12 (µg/day)	0.00451727	0.00687972	0.650916	0.00185676	0.00685831	0.88099	0.0137108	0.0128077	0.903128	-0.00620359	0.015857	0.893622	0.0311563	0.0143242	0.919976	0.00781279	0.0153004	0.842962	-0.010341	0.0172124	0.824636	0.00914955	0.0142276	0.781829	0.00621883	0.0124593	0.798241	-0.0125294	0.0142998	0.869531
Vitamin B6 (mg/day)	-0.0379051	0.0501299	0.64006	0.00789664	0.0465809	0.908653	-0.00244855	0.0998944	0.997179	-0.0537993	0.104863	0.893622	0.00415746	0.141253	0.992771	0.0961107	0.105688	0.738792	-0.0707371	0.115161	0.824636	0.045295	0.0998796	0.781829	-0.0849707	0.0930966	0.691952	-0.0248684	0.0902474	0.95308
Vitamin D (µg/day)	0.0138461	0.00935146	0.38837	0.0140612	0.00731769	0.199642	0.0165671	0.0183301	0.903128	0.0193296	0.0154563	0.681949	0.0240027	0.0254704	0.919976	0.0190863	0.0157586	0.631964	-0.0541347	0.0262316	0.299087	-0.00257099	0.018227	0.968539	0.0363291	0.0132403	0.0907069	0.0117507	0.0146189	0.869531
Total proteins, animal origin (g/day)	0.00126671	0.00127044	0.562162	0.00173699	0.00131081	0.444313	0.00431602	0.0024911	0.653695	0.00246311	0.002882	0.804643	0.000656591	0.00358073	0.966183	0.00229864	0.0030009	0.824953	-0.000331272	0.0029346	0.910122	0.00257052	0.0028358	0.665967	0.000328911	0.00236068	0.949814	-0.000822275	0.00258774	0.939687
Total proteins, plant origin (g/day)	-0.00216608	0.00295915	0.649841	-0.00142057	0.00291555	0.761278	-0.00219333	0.00597384	0.96447	-0.0061655	0.00663023	0.804643	0.00508418	0.00783585	0.966183	-0.00258188	0.00675903	0.842962	-0.00462977	0.00684604	0.824636	0.000375962	0.00626641	0.987424	-0.00793791	0.00563585	0.497554	0.00100284	0.00555161	0.976917
Total fats, animal origin (g/day)	0.00352813	0.00149484	0.170473	0.0036424	0.00164296	0.111825	0.00302509	0.0030303	0.903128	0.00528117	0.00357093	0.556633	-0.00228545	0.00454728	0.966183	0.0039451	0.0037821	0.696364	0.00396423	0.00338836	0.580209	0.00251627	0.0036195	0.781829	0.00422143	0.00272222	0.464205	0.000688791	0.00325522	0.976917
Total fats, plant origin (g/day)	-0.00632912	0.00172538	0.0102574	-0.0106041	0.00200407	5.082e-06	-0.00691655	0.00346253	0.653695	-0.0156359	0.00464802	0.0645341	-0.00154353	0.00457248	0.966183	-0.0191373	0.00505924	0.00434493	-0.0110803	0.00424444	0.254408	-0.0145912	0.00455096	0.0125544	-0.00604121	0.00314524	0.339841	-0.00274449	0.00352734	0.869531
Energy (kcal/day)	5.90245e-05	4.85642e-05	0.495636	2.40653e-05	5.06057e-05	0.761278	6.28645e-05	9.80105e-05	0.96447	-0.000121692	0.000114625	0.734091	5.27495e-05	0.000136582	0.966183	0.00012193	0.000114798	0.696364	-6.78357e-05	0.00011305	0.824636	7.17965e-05	0.000109357	0.781829	8.99096e-05	8.89205e-05	0.666092	-1.72728e-05	9.83712e-05	0.976917
Folate (µg/day)	-0.000416631	0.000285222	0.39044	-0.000227384	0.000231762	0.542513	-0.000259572	0.000563045	0.96447	-0.000403054	0.000521764	0.852439	0.000252817	0.000748111	0.966183	-0.000257613	0.000538373	0.842962	-0.000248716	0.000643453	0.828409	9.9549e-05	0.000483982	0.925144	-0.00128807	0.00055859	0.177361	-0.000420993	0.000454149	0.869531
Mediteraneam diet score (MED score)	-0.0375452	0.00994106	0.0102574	-0.0307822	0.00941848	0.0100991	-0.0417442	0.0199285	0.653695	-0.00535562	0.0207369	0.933515	0.0139752	0.0274453	0.966183	-0.0370141	0.0219675	0.393077	-0.0492231	0.0230354	0.299087	-0.0594671	0.0205285	0.0316673	-0.0582809	0.0185161	0.0460957	-0.0204331	0.0180766	0.865427
Inflammatory score of the diet (ISD)	0.0311043	0.0322374	0.562162	0.0264907	0.0271469	0.542513	0.0153918	0.0644488	0.96447	0.0339304	0.0601899	0.875041	-0.0600419	0.090762	0.966183	0.0256144	0.0629128	0.842962	0.0401847	0.0738974	0.824636	0.00539349	0.0586018	0.987424	0.0893852	0.0596385	0.468755	0.0361295	0.0523971	0.869531
ISD-no alcohol	0.0317046	0.0321467	0.562162	0.027504	0.0271098	0.542513	0.0147309	0.0642298	0.96447	0.0376448	0.0601419	0.869615	-0.0546228	0.0905505	0.966183	0.0314013	0.0629125	0.842962	0.0358463	0.0736624	0.824636	0.00163298	0.0584515	0.988635	0.0907718	0.0594982	0.464205	0.0362401	0.0523081	0.869531
Myocardial infarction (MI)	-0.146742	0.18367	0.614537	0.00210437	0.269319	0.993766	-0.49235	0.415227	0.903128	0.730003	0.414876	0.550449	-1.2857	1.00633	0.919976	-0.820782	1.00294	0.788725	0.561971	0.314436	0.369181	0.280578	0.505181	0.781829	-0.215462	0.340636	0.749633	-0.729087	0.709979	0.865427
Stroke	-0.255004	0.221828	0.525686	0.0339177	0.153977	0.900714	-0.109284	0.415663	0.96447	-0.0328386	0.344387	0.98987	-15.1804	1164.03	0.992771	0.152286	0.34039	0.842962	-1.031	0.713466	0.50757	-0.228492	0.382875	0.781829	0.127717	0.339872	0.851218	0.333726	0.256268	0.865427
Hypertension	-0.0848755	0.0690119	0.495636	-0.109682	0.0629838	0.244826	-0.0896358	0.137231	0.96447	-0.0864917	0.13832	0.869615	-0.238464	0.210042	0.919976	-0.183877	0.152408	0.631964	-0.296938	0.165011	0.369181	-0.120106	0.136169	0.675142	0.165811	0.121338	0.497554	0.117756	0.114694	0.865427
Diabetes	0.125993	0.151565	0.598044	-0.220278	0.182085	0.461729	0.416342	0.259738	0.653695	-0.305819	0.413605	0.852439	-1.493	1.00511	0.919976	0.0744211	0.384473	0.868651	0.0743732	0.362526	0.893885	-0.321669	0.413344	0.748192	0.325397	0.251003	0.545558	0.00655899	0.30692	0.991485
Cardiovascular problem reported	-0.0218903	0.0689457	0.863944	0.0164329	0.0597813	0.88099	-0.0403344	0.137619	0.96447	0.152353	0.128867	0.708926	-0.274491	0.214996	0.919976	-0.100762	0.145019	0.824953	-0.0563064	0.159017	0.84237	0.128753	0.126928	0.627578	0.124805	0.122927	0.666092	0.0898302	0.112363	0.869531
METS household activity	0.00040427	0.00115385	0.863944	-0.000489458	0.000667119	0.648394	-0.000295066	0.00230661	0.997179	-0.000509768	0.0014791	0.893622	0.00145484	0.0033102	0.966183	-0.00334561	0.00164999	0.323227	0.0029729	0.0025607	0.580209	-0.00143052	0.00147124	0.646389	-0.00180178	0.00218313	0.747217	0.00180385	0.00122761	0.865427
METS recreational activity	0.00233931	0.00116398	0.219669	0.000992252	0.00116502	0.591565	0.00255544	0.00231526	0.903128	-0.000673424	0.00266022	0.933515	0.00399555	0.00317402	0.919976	-0.000752123	0.00279695	0.868651	0.00522866	0.0025175	0.299087	0.00427602	0.00236746	0.220555	-0.000819641	0.00228216	0.851218	0.00119864	0.00223336	0.917755
METS recreational and household activity	0.00115971	0.000762332	0.371316	-0.000126311	0.000567588	0.900714	0.000935266	0.00152052	0.96447	-0.00052688	0.00126668	0.893622	0.00238066	0.00213992	0.919976	-0.00259293	0.00138758	0.323227	0.00352922	0.00167067	0.299087	3.31528e-05	0.00122545	0.988635	-0.00115132	0.00146531	0.749633	0.0016	0.00105618	0.865427
Total physical activity index (sex-specific) (Active)	0.144045	0.0862972	0.307188	0.18916	0.0939254	0.168061	0.0456135	0.182543	0.96447	-0.0197396	0.227806	0.98987	0.17257	0.23378	0.966183	0.444156	0.19247	0.252216	0.440813	0.17886	0.254408	0.363246	0.191123	0.216483	-0.0160124	0.168542	0.958544	0.268982	0.178696	0.865427
Sedentary occupation	-0.116722	0.070922	0.309498	0.150976	0.065655	0.100213	-0.102284	0.144361	0.96447	0.330907	0.140312	0.256983	0.33454	0.185038	0.919976	0.0852855	0.14948	0.842962	-0.340913	0.168207	0.299087	0.191939	0.142332	0.402947	-0.142206	0.131943	0.63824	-0.0967804	0.138069	0.869531
Standing occupation	0.0221913	0.0797425	0.863944	-0.122536	0.0680066	0.222672	-0.107592	0.169617	0.96447	-0.221371	0.154888	0.583939	-0.109319	0.228746	0.966183	0.129004	0.143721	0.738792	0.0947974	0.176368	0.824636	-0.582593	0.17131	0.00705449	0.0544038	0.146252	0.851218	0.0297367	0.12905	0.976917
Manual work	0.118585	0.0861545	0.427914	0.281077	0.0931016	0.0194906	0.145023	0.173959	0.903128	0.109667	0.222675	0.893622	0.0889788	0.24036	0.966183	0.340686	0.207357	0.401539	0.089448	0.197312	0.828409	0.719074	0.171097	0.0011088	0.178221	0.156236	0.627502	0.233765	0.185645	0.865427
Heavy manual work	-0.000817166	0.15284	0.995734	0.128318	0.187755	0.669744	0.0230011	0.309175	0.997179	0.772594	0.307834	0.202957	-0.425095	0.508693	0.961915	0.021759	0.451727	0.961582	0.135513	0.325465	0.828409	-0.296213	0.503609	0.781829	0.276116	0.250502	0.63824	-0.53283	0.502858	0.865427
Cambridge physical activity index	0.0668936	0.03004	0.193137	0.0630931	0.0272156	0.100213	0.0981264	0.0601593	0.653695	0.10383	0.0600258	0.550449	0.059176	0.0861461	0.966183	0.115056	0.062972	0.323227	0.0597771	0.0686986	0.768452	0.114729	0.0586532	0.21323	0.0502257	0.0551504	0.691952	0.0206799	0.0527709	0.926863
Cambridge physical activity index (Active)	0.137764	0.0724687	0.25333	0.124149	0.0731194	0.250999	0.25904	0.142825	0.653695	0.265853	0.15532	0.550449	0.0456278	0.20644	0.966183	0.204447	0.163218	0.631964	0.096016	0.166515	0.824636	0.296659	0.150264	0.21323	0.202546	0.13178	0.464205	-0.00717679	0.148867	0.991485
IARC physical activity score	0.0155374	0.0384021	0.840163	0.0402043	0.0331615	0.461729	-0.0163315	0.0768944	0.96447	0.00798488	0.0732032	0.98987	0.0448854	0.109978	0.966183	-0.0342838	0.0768268	0.842962	0.120911	0.0882378	0.551162	0.0676016	0.0721524	0.651086	-0.0609901	0.070412	0.721255	0.0603533	0.0638823	0.869531
IARC physical activity score (Intense)	0.0278559	0.0655604	0.840163	0.039797	0.0562484	0.659939	0.0063026	0.131472	0.997179	-0.0424739	0.125893	0.893622	-0.00785223	0.189701	0.992771	-0.0365747	0.132599	0.868651	0.22968	0.146341	0.444954	0.078889	0.121422	0.781829	-0.121496	0.123071	0.666092	0.110105	0.107034	0.865427
Currently smoke cigarettes	-0.00428987	0.0732121	0.984621	-0.114122	0.0736521	0.299603	-0.0516061	0.1496	0.96447	-0.148592	0.165247	0.804643	-0.0939362	0.210179	0.966183	-0.0735545	0.165151	0.842962	0.20738	0.159131	0.580209	-0.244441	0.16784	0.348682	0.0201363	0.133972	0.949814	-0.180201	0.147156	0.865427
Currently smoke cigars	-0.351354	0.195132	0.274015	-0.253121	0.378975	0.672256	-0.0234494	0.339614	0.997179	-13.981	792.567	0.995187	-0.907061	0.712933	0.919976	0.15091	0.709999	0.868651	-0.0547406	0.385154	0.904253	-0.622468	1.00182	0.781829	-0.639605	0.412497	0.464205	0.511029	0.502835	0.865427
Ever smoker	0.0575073	0.0675921	0.592322	0.0527881	0.0545603	0.542513	0.120248	0.137666	0.903128	-0.0509547	0.121685	0.893622	-0.0335394	0.189326	0.966183	-0.033557	0.126963	0.868651	0.183946	0.157763	0.580209	0.0591193	0.118504	0.781829	0.0790679	0.124751	0.749633	0.0351811	0.105343	0.939687
Current smoker	-0.00238788	0.0702904	0.984621	-0.134364	0.0728181	0.210025	0.0304371	0.14055	0.96447	-0.175213	0.163625	0.734091	-0.0738583	0.201445	0.966183	-0.0954842	0.163626	0.842962	0.196099	0.154326	0.580209	-0.240959	0.16455	0.348682	-0.039667	0.130398	0.875644	-0.192839	0.14491	0.865427
Duration of smoking (year)	0.00199009	0.00186553	0.559744	-0.000195162	0.0018781	0.939609	0.00493736	0.0036643	0.878761	-0.00240267	0.00422535	0.875041	-0.000790525	0.00564692	0.98221	-0.00438489	0.00464186	0.738792	0.00870694	0.00429681	0.299087	0.00142478	0.00399679	0.830196	0.000381771	0.00340294	0.956208	-0.00130233	0.00359701	0.928117
Duration of cigarettes smoking (year)	0.00133606	0.00190359	0.650916	-0.000294744	0.00191592	0.910245	0.00410802	0.00372823	0.903128	-0.00302156	0.00432989	0.866834	0.000227873	0.00574837	0.992771	-0.00432321	0.00472609	0.738792	0.00742019	0.0043608	0.388596	0.000278347	0.00411199	0.987424	-0.000466574	0.00347779	0.949814	-0.00111468	0.00365992	0.939687
Currently smoking >15/day	0.0292252	0.105448	0.863944	-0.245058	0.13241	0.210025	-0.0994521	0.224411	0.96447	-0.17533	0.284934	0.869615	-0.00266519	0.294157	0.992771	-0.329785	0.308863	0.696364	0.233044	0.223439	0.668901	-0.129216	0.274891	0.781829	0.114159	0.188187	0.749633	-0.924792	0.358076	0.274511
Currently smoking>25/day	0.0562968	0.189026	0.863944	0.0594041	0.290207	0.902257	0.512131	0.309941	0.653695	-0.14335	0.710173	0.95355	-0.648075	0.713753	0.919976	-0.136177	0.710325	0.868651	0.582839	0.343099	0.388596	0.542481	0.504236	0.607377	-0.489841	0.451882	0.63824	0.0449099	0.580269	0.991485
Education	-0.0188024	0.0263602	0.650916	-0.0266052	0.0242421	0.508539	-0.0482962	0.0531548	0.903128	0.0353145	0.0530549	0.866834	0.106503	0.0744275	0.919976	-0.0314993	0.0563512	0.842962	-0.0423681	0.0607758	0.824636	-0.0279785	0.0527078	0.781829	-0.0321679	0.0485142	0.749633	-0.0877031	0.0471955	0.865427

## Sheet: Adjusted Cox-stratified by Age
	BCL						CLL						FL						DLBCL						MM
	≤ 55 years			> 55 years			≤ 55 years			> 55 years			≤ 55 years			> 55 years			≤ 55 years			> 55 years			≤ 55 years			> 55 years
Exposure	beta	SE	pFDR	beta	SE	pFDR	beta	SE	pFDR	beta	SE	pFDR	beta	SE	pFDR	beta	SE	pFDR	beta	SE	pFDR	beta	SE	pFDR	beta	SE	pFDR	beta	SE	pFDR
Height	0.0131058	0.00438466	0.0576059	0.0243585	0.00416009	3.99982e-07	0.0215216	0.00982663	0.620197	0.0201351	0.00834495	0.332401	0.030227	0.00962734	0.0473524	0.0214136	0.0125026	0.954285	0.00618494	0.00970602	0.800256	0.0449516	0.0093038	3.79358e-05	0.0026619	0.00883188	0.972586	0.0193839	0.00741455	0.187756
Weight	0.00811405	0.00244132	0.0576059	0.00629176	0.00234648	0.0384947	0.0137738	0.00525978	0.383945	-0.000121648	0.00487656	0.995734	0.00359338	0.00547475	0.833099	-0.00155761	0.00722808	0.993915	0.0115763	0.00530164	0.305276	0.0133884	0.00503243	0.0546285	0.00758916	0.00495695	0.863993	0.0152312	0.00398972	0.011319
Body-mass index	0.0131413	0.00719152	0.300183	-0.0014651	0.00691889	0.907963	0.0230946	0.0157145	0.990573	-0.0165925	0.0145449	0.789297	-0.0140639	0.0165907	0.800148	-0.0226366	0.0208143	0.985425	0.0281416	0.0153872	0.305276	0.00535294	0.014988	0.849412	0.0207993	0.0143779	0.863993	0.0282996	0.0116277	0.209171
Hip circumference (cm)	0.0117506	0.00382584	0.0576059	0.00254469	0.00350689	0.632924	0.0237161	0.00812006	0.303861	-0.00146326	0.00730733	0.968057	-0.000581616	0.00863752	0.979865	0.000113799	0.0101878	0.999685	0.0144919	0.00842749	0.312277	0.00295259	0.00765513	0.849412	0.0167324	0.00764689	0.863993	0.0105884	0.00607544	0.449413
Waist circumference (cm)	0.00670202	0.00295496	0.176377	-0.000246206	0.00268315	0.9609	0.0150825	0.0064156	0.543094	-0.00452418	0.00551584	0.819571	0.00267258	0.00651881	0.910423	-0.0135595	0.0082602	0.954285	0.00751305	0.00655715	0.638679	0.00289614	0.00587041	0.829025	0.00499424	0.00602651	0.970914	0.00747639	0.00466171	0.449413
Waist to hip ratio	0.197065	0.452338	0.795701	-0.344659	0.425073	0.595157	0.633821	1.00505	0.990573	-0.912135	0.865926	0.806286	0.53069	0.975165	0.87945	-3.34163	1.30335	0.351142	0.191409	1.00589	0.982256	0.368628	0.93094	0.849412	-0.863065	0.932172	0.970914	0.60075	0.744244	0.652639
Alcohol at recruitment	-0.000571592	0.00178027	0.837935	0.000669209	0.00161765	0.826731	-0.00120401	0.00400801	0.990573	0.00408782	0.0028913	0.727928	0.00371142	0.00366419	0.729789	-0.00203114	0.00546479	0.993915	0.000761114	0.00383915	0.982256	6.81547e-05	0.00381364	0.985742	-0.00329988	0.00370444	0.970914	-0.00460246	0.00319229	0.449413
Potatoes and other tubers (g/day)	0.000538215	0.000380844	0.434457	0.000862546	0.000328939	0.0431675	0.000780519	0.000832857	0.990573	0.000433186	0.000684163	0.921598	0.000416246	0.00086253	0.90445	0.000341058	0.0010712	0.993915	0.000745742	0.000812537	0.707128	0.00159118	0.000679721	0.0950459	0.000924359	0.000728466	0.936271	0.00106083	0.000574413	0.435623
Vegetables (g/day)	-0.000609907	0.00023274	0.0921782	-0.000483334	0.000212474	0.0770065	-0.000757865	0.000528097	0.990573	-0.000365588	0.000421831	0.818678	-0.000114286	0.000476625	0.916781	-0.000580676	0.000640896	0.985425	-0.000966909	0.000536877	0.305276	-0.000713144	0.000482414	0.341964	-0.00067069	0.000476073	0.863993	-0.000546056	0.000382158	0.449413
Legumes (g/day)	-0.00212317	0.00128151	0.317165	-0.00511117	0.0015128	0.00739429	-0.00172227	0.00281878	0.990573	-0.00385641	0.00289156	0.727928	-0.00442036	0.00307687	0.603282	-0.00240047	0.00418742	0.993915	0.0014448	0.00241735	0.825079	-0.00632647	0.00353044	0.252616	-0.00408446	0.00276089	0.863993	-0.00571526	0.00275264	0.305639
Fruits, nuts and seeds (g/day)	-0.000237297	0.000169021	0.434457	-0.00050503	0.000170965	0.0202692	0.000126849	0.000351718	0.990573	-0.000453503	0.00034335	0.727928	-0.000710472	0.000398694	0.564172	0.00023797	0.000444798	0.993915	-0.000315945	0.000379931	0.709874	-0.000533485	0.000380584	0.366676	7.67742e-05	0.000321508	0.972586	-0.000671992	0.000312546	0.305639
Dairy products (g/day)	0.000264828	0.000118313	0.176377	0.000289882	0.000107927	0.0384947	0.000270551	0.000264537	0.990573	0.000147962	0.000222302	0.903757	0.000485536	0.000248065	0.464218	0.000340539	0.000322766	0.985425	0.000370001	0.000255281	0.494689	0.000730558	0.000220693	0.0130478	0.000242201	0.000238418	0.970914	0.000178966	0.000196483	0.647651
Cereal and cereal products (g/day)	5.52131e-05	0.000269226	0.89885	0.000152608	0.000255033	0.710231	0.000230261	0.000592297	0.990573	-0.000625167	0.00054698	0.789297	-0.000280322	0.000610356	0.90445	0.000588949	0.000743348	0.987481	-0.000828167	0.000634838	0.538577	7.31077e-05	0.000576233	0.955451	0.000813751	0.000503862	0.863993	0.000310269	0.00044726	0.687846
Meat and meat products (g/day)	-0.000888606	0.000513138	0.300183	0.000791308	0.000493465	0.247023	-0.00025807	0.0011271	0.990573	0.00185528	0.00094297	0.515838	-0.00242549	0.00117415	0.464218	0.000143807	0.00154989	0.993915	-0.000776397	0.00112957	0.771259	0.000728017	0.00111961	0.717875	-0.000321097	0.00101487	0.972586	-0.000104362	0.00090278	0.954376
Fish and shellfish (g/day)	0.000567211	0.000772432	0.694132	-0.000306052	0.000878336	0.848757	0.00209874	0.00158587	0.990573	0.000110127	0.00173498	0.995734	0.00223347	0.00152029	0.59558	-1.03565e-06	0.00262435	0.999685	-0.00182099	0.00192464	0.70493	-0.000178735	0.00195845	0.955451	-0.00227456	0.00176357	0.936271	0.000153863	0.0015376	0.954376
Egg and egg products (g/day)	-0.00339902	0.00184382	0.300183	0.00199443	0.00149998	0.358738	0.00273901	0.00357068	0.990573	0.00547275	0.00262265	0.506513	-0.00518378	0.00419751	0.675105	-0.00191296	0.00498214	0.993915	-0.00198503	0.00398971	0.90277	0.00323209	0.00321835	0.519232	-0.00712586	0.00395353	0.863993	-0.00276825	0.0030096	0.647651
Fat (g/day)	-0.0035518	0.00178296	0.29957	-0.00143161	0.00160256	0.560449	-0.0027424	0.00394807	0.990573	-0.00527113	0.00332418	0.727928	-0.00954345	0.00419046	0.382384	-0.00777542	0.00530315	0.954302	-0.00766018	0.00407074	0.305276	-0.00107975	0.00358063	0.8495	0.00462431	0.00323329	0.863993	0.00202567	0.00274474	0.687846
Sugar and confectionary (g/day)	0.00081641	0.000438121	0.300183	0.000908595	0.00042382	0.0961418	-0.000634883	0.00136621	0.990573	-7.4551e-05	0.00101641	0.995734	0.00209038	0.00061295	0.0357607	0.00256503	0.000798893	0.115187	0.00143009	0.000788578	0.305276	0.00100185	0.000960384	0.498735	-0.000262091	0.00111525	0.972586	0.000516508	0.000823402	0.707296
Cakes and biscuits (g/day)	0.000561104	0.00069827	0.678125	0.000886847	0.000596562	0.295338	0.00100895	0.00151251	0.990573	-0.000594086	0.00129555	0.950219	-0.000619755	0.0016445	0.916781	0.0010933	0.00182139	0.993915	5.67885e-05	0.00159289	0.984679	9.08874e-05	0.00140424	0.959821	0.00205544	0.0012666	0.863993	0.00155809	0.00101744	0.449413
Non-alcoholic beverages (g/day)	-1.33698e-05	3.8843e-05	0.829439	0.000157726	3.52944e-05	0.000174889	-1.7798e-05	8.71855e-05	0.990573	0.000112131	7.25375e-05	0.727928	0.000125163	8.06383e-05	0.59558	4.1394e-05	0.000106727	0.993915	5.76749e-05	8.46793e-05	0.771259	0.000374445	6.92852e-05	5.46201e-06	-6.416e-05	7.96983e-05	0.970914	5.4877e-05	6.47424e-05	0.652639
Alcoholic beverages (g/day)	0.000106482	0.000100545	0.58346	5.22885e-05	9.5471e-05	0.743151	0.000126981	0.000220061	0.990573	0.000158497	0.000171414	0.806286	0.000375357	0.000191832	0.464218	-0.000232093	0.000359185	0.993915	0.000219196	0.000207886	0.662233	-1.97821e-05	0.000234257	0.955451	-0.000196782	0.000228796	0.970914	-9.80498e-05	0.000182495	0.752282
Condiments and sauces (g/day)	-0.00273309	0.00157722	0.300183	-0.00124637	0.0014009	0.560449	-0.00406694	0.00364826	0.990573	-0.00643454	0.00316746	0.506513	0.00455136	0.00271801	0.564172	-0.000152472	0.00420374	0.993915	-0.00964871	0.00391836	0.247665	-0.000266212	0.00302793	0.955451	-0.00483444	0.00333503	0.863993	-1.73136e-05	0.00241829	0.994288
Soups, bouillons (g/day)	-0.000178384	0.000425806	0.798906	-0.000532701	0.000378892	0.332245	0.000534885	0.000880218	0.990573	-0.000781339	0.000793369	0.806286	-0.00439842	0.00131867	0.0357607	-0.000177858	0.00105867	0.993915	0.000211708	0.000918263	0.981195	-0.00213658	0.000967864	0.120597	0.000623563	0.000787787	0.970914	-0.000668407	0.000685212	0.638245
Total proteins (g/day)	-0.000724598	0.00110091	0.726701	0.00201728	0.00106524	0.158434	0.000613057	0.00242788	0.990573	0.00198969	0.00213145	0.806286	-0.000708352	0.00242273	0.916781	0.00307506	0.00318539	0.985425	-0.00239685	0.00247451	0.698749	0.0032377	0.00236404	0.366676	-0.000378152	0.00220693	0.972586	-0.000427187	0.00194132	0.907736
Carbohydrates (g/day)	0.000419008	0.000405686	0.589329	0.000850703	0.000386313	0.0860464	0.000635631	0.000900505	0.990573	-0.000830014	0.000808814	0.806286	0.000772908	0.000883228	0.800148	0.00233169	0.00112029	0.650827	8.11297e-05	0.000905844	0.982256	0.00102507	0.00086143	0.427419	0.00106073	0.000800059	0.936271	0.000858805	0.000688459	0.481085
Total fats (g/day)	-0.00184712	0.00104587	0.300183	0.00079936	0.000987048	0.595157	-0.00172948	0.00233386	0.990573	-0.00195219	0.00203251	0.806286	-0.00198895	0.00230124	0.800148	0.000383354	0.00302383	0.993915	-0.00521162	0.00240134	0.305276	0.00154496	0.00219829	0.698332	0.00105236	0.0020336	0.970914	-0.000547222	0.00178475	0.88571
Alcohol (g/day)	-0.000448397	0.00174931	0.870216	0.000516867	0.00160485	0.849173	-0.000732812	0.00391009	0.990573	0.00403817	0.00286352	0.727928	0.00436865	0.00354604	0.675105	-0.00200692	0.00540317	0.993915	-2.59899e-05	0.00384559	0.994608	-0.000436654	0.00380745	0.955451	-0.00309252	0.0036387	0.970914	-0.00477881	0.00316802	0.449413
Cholesterol (mg/day)	-0.000151648	0.000200987	0.690532	0.000532042	0.000173368	0.0153391	0.000230782	0.000435315	0.990573	0.000585456	0.000344335	0.727928	-0.000301069	0.000448479	0.833099	0.000490511	0.00053009	0.985425	-0.000391003	0.000454132	0.707128	0.000853313	0.000376192	0.108786	-6.65569e-05	0.000400369	0.972586	2.32617e-05	0.000324361	0.965824
Total saturated fatty acids (g/day)	-0.00109662	0.00234035	0.795701	0.00676438	0.00209031	0.0101801	-0.000331422	0.00520575	0.990573	2.33978e-05	0.00437588	0.995734	0.00108337	0.00506569	0.916781	0.00534363	0.00645492	0.985425	-0.00966453	0.00546058	0.305276	0.0116357	0.00452926	0.0608685	0.0054546	0.00450432	0.970914	0.00323276	0.00381696	0.652639
Total monounsaturated fatty acids (g/day)	-0.00572367	0.00239603	0.15776	-0.00362164	0.00235937	0.275836	-0.00601673	0.00535514	0.990573	-0.00801386	0.00482512	0.727928	-0.0104673	0.00546086	0.464218	-0.00141539	0.00709396	0.993915	-0.0118909	0.00552545	0.305276	-0.00813188	0.00548096	0.341964	0.00101714	0.00457984	0.972586	-0.00511908	0.00424408	0.481085
Total polyunsaturated fatty acids (g/day)	-0.00988112	0.00513574	0.300183	-0.00404318	0.00473435	0.579306	-0.0133461	0.0116393	0.990573	-0.0135037	0.00982811	0.727928	-0.00691934	0.011149	0.845331	-0.0143752	0.0150596	0.985425	-0.0198623	0.0118062	0.323749	-0.00312603	0.0105484	0.8495	-0.00078525	0.00994262	0.972586	-0.00317579	0.0084101	0.846859
Total dietary fibre (g/day)	-0.00310064	0.00387832	0.678125	0.0033354	0.0035382	0.548014	0.00496327	0.00843029	0.990573	-0.00234741	0.00726471	0.950219	-0.00511533	0.00858769	0.845331	0.00217009	0.0107207	0.993915	-0.00255406	0.00855324	0.981195	0.0101826	0.00765296	0.366676	0.000141427	0.00772437	0.985392	-0.00154223	0.00642769	0.907736
Vitamin C (mg/day)	-0.00128223	0.000477439	0.0868669	-0.0011015	0.000449446	0.0630199	-0.000676336	0.00103083	0.990573	-0.000893812	0.000897232	0.806286	-0.00172715	0.00106414	0.585647	-0.000193926	0.00127074	0.993915	-0.00198437	0.00109672	0.305276	-0.00154868	0.00101838	0.339082	-0.000671911	0.000935451	0.970914	-0.00148083	0.000817712	0.435623
Beta-carotene (µg/day)	-6.29468e-06	1.09838e-05	0.780215	-1.0784e-05	9.80548e-06	0.460604	4.32862e-06	2.31108e-05	0.990573	-1.97169e-05	2.09725e-05	0.806286	1.05187e-05	2.14351e-05	0.90445	1.21359e-05	2.46527e-05	0.993915	-8.70221e-06	2.48352e-05	0.952928	-3.4559e-06	2.05863e-05	0.945472	1.32607e-06	2.12089e-05	0.972586	-3.25451e-05	1.93766e-05	0.449413
Vitamin E (mg/day)	-0.0168528	0.0056817	0.0576059	-0.0167564	0.00547057	0.0153391	-0.019825	0.0128137	0.990573	-0.0274423	0.0113609	0.332401	-0.0221813	0.0127001	0.564172	-0.0255404	0.0171104	0.954302	-0.0339467	0.0134208	0.247665	-0.0212072	0.0124419	0.265378	-0.00444537	0.010896	0.972586	-0.0133321	0.00962666	0.45002
Potassium (mg/day)	-1.28851e-05	2.94487e-05	0.795701	3.59327e-05	2.69352e-05	0.358738	9.29628e-06	6.53298e-05	0.990573	2.0083e-06	5.48502e-05	0.995734	5.36959e-05	6.29261e-05	0.800148	4.95739e-05	8.03693e-05	0.993915	2.36173e-05	6.43124e-05	0.952928	0.000152476	5.72266e-05	0.0546285	-2.63582e-05	5.96476e-05	0.972586	-3.99697e-05	4.93505e-05	0.652639
Water (g/day)	-6.39872e-07	3.29567e-05	0.98451	0.000117936	3.06477e-05	0.00199959	2.14308e-05	7.3215e-05	0.990573	8.19496e-05	6.26207e-05	0.727928	0.00011695	6.86743e-05	0.564172	4.31131e-05	9.24815e-05	0.993915	5.78675e-05	7.19506e-05	0.72213	0.000302006	6.2432e-05	3.79358e-05	-4.41291e-05	6.7527e-05	0.970914	1.5933e-05	5.63175e-05	0.894362
Starch (g/day)	0.000180869	0.000609457	0.84734	0.000686964	0.000612643	0.458771	0.000855752	0.00133341	0.990573	-0.00147244	0.00129376	0.789297	-0.00110724	0.00139117	0.81594	0.00180515	0.00179004	0.985425	-0.00154514	0.00141169	0.638679	-0.000417897	0.00142039	0.8495	0.002275	0.00114754	0.863993	0.00149178	0.00106677	0.45002
Calcium (mg/day)	3.54672e-05	7.14706e-05	0.795701	0.000149091	6.54839e-05	0.0770065	1.55051e-05	0.000161054	0.990573	3.1797e-05	0.000137844	0.962514	0.000165546	0.000148951	0.729789	0.000201722	0.000189337	0.985425	-5.45008e-06	0.000160765	0.984679	0.000340192	0.000132926	0.0608685	8.37286e-05	0.00014186	0.970914	-1.79716e-06	0.000122965	0.994288
Phosphorus (mg/day)	-7.93783e-06	6.4543e-05	0.932691	0.000102824	5.8774e-05	0.192502	6.91292e-05	0.00014153	0.990573	5.00302e-05	0.00011899	0.950219	0.000100814	0.000138266	0.832715	0.000102286	0.00017716	0.993915	-6.59747e-05	0.000144844	0.908262	0.000273456	0.000126346	0.125714	1.31229e-05	0.000129154	0.972586	-4.55069e-05	0.000108135	0.821251
Iron (mg/day)	-0.0212531	0.0072625	0.0576059	-0.00224222	0.0069814	0.849173	-0.0122536	0.0159599	0.990573	-0.00464211	0.0139927	0.950219	-0.0237748	0.0160899	0.59558	-0.00221653	0.0213199	0.993915	-0.0284201	0.0162312	0.305276	-0.00536488	0.0157781	0.849412	-0.0144421	0.0144105	0.970914	-0.0166103	0.0127335	0.481085
Sugar (g/day)	0.000778376	0.000679212	0.556601	0.00152297	0.00060915	0.0579326	0.00044826	0.00153225	0.990573	-0.000519637	0.00128446	0.950219	0.00287999	0.00140084	0.464218	0.00398544	0.00172376	0.451839	0.00162728	0.00146398	0.638679	0.0027065	0.00131863	0.153188	0.000192625	0.00138838	0.972586	0.000940269	0.00110422	0.652639
Magnesium (mg/day)	-0.000219703	0.000277105	0.678125	0.000378641	0.000270879	0.332245	0.000143042	0.00060431	0.990573	-0.000486133	0.000569629	0.818678	0.0002695	0.000581668	0.90445	0.000149966	0.00080829	0.993915	-0.000159198	0.000616011	0.981195	0.0014337	0.000562924	0.0608685	-0.00014382	0.000558908	0.972586	-0.000358183	0.000500514	0.687846
Retinol (µg/day)	-3.88454e-05	4.10451e-05	0.601895	2.46246e-05	3.26707e-05	0.621073	-0.000144162	0.000102952	0.990573	-1.15693e-05	6.89663e-05	0.98391	-3.43287e-06	8.61109e-05	0.979865	0.00010613	8.52002e-05	0.985425	1.33118e-05	8.2211e-05	0.982256	8.13719e-05	6.55871e-05	0.400825	-1.41953e-05	7.87764e-05	0.972586	6.03366e-06	6.00035e-05	0.954376
Riboflavin, B2 (mg/day)	-0.0156946	0.0406413	0.815929	0.0843218	0.0362397	0.0729592	-0.00106645	0.0902622	0.990573	0.04371	0.074724	0.950219	0.0669524	0.0843597	0.81594	0.0846697	0.107593	0.987481	-0.0436187	0.0917243	0.903215	0.246542	0.0725895	0.0114714	-0.0246466	0.0827056	0.972586	-0.0286673	0.0682808	0.821251
Thiamin, B1 (mg/day)	-0.0614657	0.0638033	0.599377	0.106765	0.0575033	0.161274	-0.00306769	0.140471	0.990573	-0.0111593	0.119867	0.995734	0.0361069	0.13601	0.916781	0.0293968	0.177461	0.993915	-0.0353896	0.139343	0.981195	0.276902	0.118132	0.0950459	-0.143069	0.131889	0.970914	0.0240774	0.105351	0.907736
Cobalamin, B12 (µg/day)	-0.00812863	0.00770973	0.58346	0.00502045	0.0065425	0.620015	-0.00461183	0.0168798	0.990573	0.00447625	0.0132277	0.950219	0.000970159	0.0159756	0.979865	0.02884	0.0150242	0.796233	-0.0250008	0.0186295	0.538577	0.0149158	0.0133337	0.451351	-0.00705507	0.0154038	0.972586	-0.00824929	0.0127451	0.70577
Vitamin B6 (mg/day)	-0.0607465	0.0510203	0.530784	0.0564923	0.0462161	0.423006	-0.0193375	0.113046	0.990573	0.000840141	0.0944444	0.995734	0.0388407	0.108922	0.916781	0.155317	0.135544	0.985425	-0.113678	0.114216	0.69635	0.0954113	0.101391	0.560039	-0.0518464	0.102735	0.970914	-0.0178444	0.0841635	0.907736
Vitamin D (µg/day)	0.0101301	0.00756516	0.455087	0.0152957	0.00904454	0.211883	0.024632	0.0148797	0.990573	0.00491249	0.0189942	0.959704	0.0221576	0.0145495	0.59558	-0.0100068	0.0310863	0.993915	-0.0497932	0.0243135	0.305276	0.00721609	0.0213089	0.849412	0.00899759	0.0154717	0.970914	0.034785	0.0131823	0.187756
Total proteins, animal origin (g/day)	-0.00130902	0.00134387	0.599377	0.00227972	0.00128596	0.188418	0.000405391	0.0029612	0.990573	0.00430795	0.00251667	0.727928	-0.00228184	0.00298082	0.825608	0.00395748	0.00383881	0.985425	-0.0025493	0.00300116	0.707128	0.00385498	0.00285107	0.366676	-0.00138772	0.00270459	0.970914	-0.0014077	0.00236415	0.712775
Total proteins, plant origin (g/day)	-0.00224003	0.00297932	0.690532	0.000139031	0.00292567	0.962098	-0.00167234	0.00662953	0.990573	-0.00472647	0.00603652	0.827856	0.00229626	0.00636812	0.916781	0.000616872	0.00881929	0.993915	-0.00568641	0.00669456	0.707128	0.00264385	0.0064113	0.849412	-0.000937495	0.00597542	0.972586	-0.0038278	0.00534351	0.687846
Total fats, animal origin (g/day)	-0.000598789	0.00169431	0.829439	0.00555797	0.0014912	0.00271085	0.00127342	0.00371093	0.990573	0.0043107	0.00300869	0.727928	-0.00162642	0.00377175	0.910423	0.00211168	0.00476334	0.993915	-0.00432253	0.003888	0.638679	0.00881448	0.00323823	0.0546285	0.00176993	0.00331876	0.970914	0.00177758	0.00276916	0.70577
Total fats, plant origin (g/day)	-0.00524165	0.00187015	0.0709277	-0.00929536	0.00184679	2.02543e-05	-0.00886286	0.00434714	0.721608	-0.00980433	0.00366981	0.317043	-0.0121121	0.00447288	0.142191	-0.00475238	0.00535324	0.985425	-0.00758846	0.00424744	0.305276	-0.0172215	0.00459495	0.00374464	0.00257341	0.00338758	0.970914	-0.00817191	0.00324238	0.196963
Energy (kcal/day)	-2.27895e-05	5.06381e-05	0.795701	9.15656e-05	4.87521e-05	0.158434	2.91862e-06	0.000112603	0.990573	-4.60322e-05	9.9589e-05	0.950219	2.59642e-05	0.000110413	0.916781	0.000175737	0.000146035	0.985425	-0.000125463	0.000114107	0.638679	0.000123911	0.000108939	0.446874	6.72292e-05	0.000100164	0.970914	1.08949e-05	8.79893e-05	0.954376
Folate (µg/day)	-0.000478728	0.000271365	0.300183	5.17188e-05	0.000243341	0.907963	-0.000158238	0.000590554	0.990573	-0.000257616	0.000509998	0.950219	0.000132171	0.000556723	0.916781	-3.26282e-05	0.000731418	0.993915	-0.000849094	0.000617087	0.525249	0.000661127	0.000478538	0.366676	-0.000819699	0.000567284	0.863993	-0.000509812	0.000459279	0.546998
Mediteraneam diet score (MED score)	-0.0188437	0.010117	0.300183	-0.041713	0.00935988	0.000174889	-0.0106429	0.0225785	0.990573	-0.0282978	0.018655	0.727928	-0.0245257	0.022254	0.729789	0.00107514	0.0275623	0.993915	-0.0459132	0.0225487	0.305276	-0.0601304	0.021062	0.0452008	-0.0190296	0.0204127	0.970914	-0.0456583	0.0167402	0.187756
Inflammatory score of the diet (ISD)	0.0418077	0.0306426	0.452687	-0.00505238	0.0286227	0.914312	0.00792038	0.068226	0.990573	0.0155398	0.0581771	0.959704	-0.0439433	0.0656575	0.833099	0.0250707	0.0854236	0.993915	0.132849	0.0690739	0.305276	-0.087145	0.0624122	0.366676	0.0183229	0.0619587	0.972586	0.0622324	0.0516544	0.481085
ISD-no alcohol	0.040663	0.0306214	0.455087	-0.00393381	0.0285496	0.934928	0.00436963	0.0681355	0.990573	0.0194671	0.0580567	0.950219	-0.0389056	0.0656593	0.845331	0.0286896	0.0852774	0.993915	0.128478	0.0690165	0.305276	-0.0911915	0.0621788	0.341964	0.0161173	0.0618905	0.972586	0.0630385	0.0515433	0.481085
Myocardial infarction (MI)	-0.402588	0.409784	0.599377	-0.0103871	0.163874	0.9609	-0.592852	1.00315	0.990573	0.0432759	0.309416	0.99542	-14.2926	950.824	0.988007	-0.609107	0.714994	0.985425	0.526175	0.582732	0.707128	0.48488	0.299187	0.294253	-0.849287	1.00254	0.970914	-0.221771	0.322243	0.687846
Stroke	-0.166769	0.203144	0.678125	-0.0287497	0.161707	0.914312	0.0246824	0.417046	0.990573	-0.138386	0.343514	0.950219	0.101085	0.385489	0.916781	-0.835694	0.713551	0.985425	-0.708113	0.583095	0.608575	-0.336657	0.414082	0.633176	-0.0122879	0.384301	0.985392	0.359801	0.241913	0.449413
Hypertension	-0.173259	0.0755265	0.176377	-0.055036	0.0591691	0.548014	-0.0707944	0.164938	0.990573	-0.101211	0.120153	0.818678	-0.232636	0.168804	0.614147	-0.154206	0.180146	0.985425	-0.237068	0.17104	0.525249	-0.171631	0.133367	0.383568	-0.0175793	0.145331	0.972586	0.211044	0.102398	0.305639
Diabetes	-0.12818	0.231566	0.785668	0.0101843	0.134613	0.9609	0.337191	0.414368	0.990573	0.0874335	0.25714	0.950219	-0.107569	0.504683	0.916781	-0.431403	0.507595	0.985425	-0.0685423	0.504895	0.982256	-0.129621	0.322919	0.849412	-0.306177	0.50402	0.970914	0.29991	0.210973	0.449413
Cardiovascular problem reported	-0.126093	0.0733885	0.300183	0.0681085	0.0577082	0.425203	0.00872954	0.158889	0.990573	0.0641733	0.116677	0.950219	-0.212276	0.164461	0.675105	-0.0988397	0.176007	0.993915	-0.00943956	0.158652	0.984679	0.100062	0.127382	0.636843	-0.141552	0.148272	0.970914	0.208767	0.101487	0.305639
METS household activity	-0.00041826	0.000868616	0.795701	0.000402013	0.00077195	0.755402	-0.00101756	0.00197944	0.990573	0.000405334	0.0015979	0.959704	-0.00245462	0.00193815	0.675105	-0.00124694	0.00225715	0.993915	0.000154784	0.00191209	0.982256	-0.000570199	0.00170583	0.849412	-0.000384364	0.00178869	0.972586	0.00217434	0.00133753	0.449413
METS recreational activity	-0.000685737	0.00130104	0.795701	0.00356745	0.00106317	0.00739429	0.00156088	0.00277891	0.990573	0.000859277	0.00224824	0.950219	-0.00301025	0.00298212	0.729789	0.00740618	0.00295188	0.351142	0.00214464	0.00272359	0.72413	0.00671044	0.00223241	0.0317743	-0.00109525	0.00264317	0.972586	0.000975447	0.00199548	0.783535
METS recreational and household activity	-0.000468376	0.000698408	0.726701	0.00133817	0.00060063	0.0836242	-0.00016795	0.00155655	0.990573	0.000508681	0.00124516	0.950219	-0.00245403	0.00157051	0.59558	0.00150762	0.00174159	0.985425	0.000744073	0.00151505	0.90277	0.00174512	0.00131149	0.366676	-0.000567327	0.00142888	0.972586	0.00165514	0.00106608	0.449413
Total physical activity index (sex-specific) (Active)	0.120884	0.085595	0.434457	0.17778	0.0944975	0.158434	-0.0564748	0.203908	0.990573	0.0548522	0.197489	0.959704	0.25327	0.18092	0.614147	0.41569	0.262053	0.954285	0.418343	0.171547	0.247665	0.366372	0.200345	0.246318	0.0111387	0.178444	0.972586	0.160535	0.168916	0.638245
Sedentary occupation	0.00327121	0.0636527	0.970568	-0.0323924	0.0748485	0.821692	0.0963929	0.140582	0.990573	0.0690339	0.145786	0.950219	0.0260015	0.138701	0.916781	0.345418	0.204533	0.954285	0.0251568	0.140522	0.982256	-0.209705	0.179323	0.432924	-0.115137	0.131078	0.970914	-0.212986	0.13976	0.449413
Standing occupation	-0.108075	0.0673733	0.338133	-0.0860914	0.0814037	0.47805	-0.270519	0.156843	0.990573	-0.124958	0.166901	0.829115	0.00635927	0.142427	0.979865	-0.0415915	0.235376	0.993915	-0.43797	0.163002	0.247665	-0.118595	0.184923	0.717875	0.0975012	0.131249	0.970914	-0.101534	0.145322	0.687846
Manual work	0.125539	0.0880468	0.434457	0.191265	0.0916418	0.106825	-0.0610755	0.210857	0.990573	0.226605	0.18024	0.76209	0.209512	0.19	0.729789	0.121654	0.285222	0.993915	0.446209	0.17505	0.247665	0.33723	0.197953	0.265378	0.110138	0.176896	0.970914	0.19614	0.162394	0.481085
Heavy manual work	-0.0323299	0.165745	0.89885	0.0645574	0.169943	0.832945	0.352902	0.311071	0.990573	0.249328	0.308874	0.819571	-0.460416	0.453259	0.729789	0.116565	0.509513	0.993915	0.124575	0.341837	0.952928	-0.251758	0.453305	0.783952	-0.714592	0.452356	0.863993	0.416008	0.256968	0.449413
Cambridge physical activity index	-0.0154583	0.0300992	0.795701	0.099476	0.0273052	0.00323227	0.0208544	0.0674936	0.990573	0.124777	0.0549624	0.389652	0.0800482	0.0659784	0.675105	0.0593246	0.0817646	0.993915	-0.00858024	0.0666895	0.982256	0.161587	0.0603239	0.0546285	-0.0610128	0.0608267	0.970914	0.0588418	0.0489243	0.481085
Cambridge physical activity index (Active)	0.0128752	0.0740413	0.905048	0.197385	0.0715556	0.0348415	0.0413645	0.164417	0.990573	0.382416	0.136875	0.317043	0.164237	0.156377	0.729789	0.0191003	0.226305	0.993915	0.115125	0.159404	0.759487	0.269444	0.157705	0.265378	0.0243208	0.148368	0.972586	0.108029	0.130654	0.652639
IARC physical activity score	-0.0248	0.0368329	0.726701	0.0836507	0.0345005	0.064362	-0.0479013	0.0825821	0.990573	0.0321183	0.0694135	0.950219	-0.0327745	0.0802075	0.910423	0.0512378	0.102365	0.993915	0.0605291	0.0816912	0.755545	0.116535	0.0768007	0.339082	-0.111128	0.0749141	0.863993	0.088592	0.0615802	0.449413
IARC physical activity score (Intense)	-0.0805094	0.0652297	0.506593	0.136114	0.0569099	0.0670726	-0.0774527	0.146098	0.990573	0.0257548	0.116483	0.962514	-0.120448	0.143137	0.800148	0.141745	0.169184	0.985425	0.0411279	0.141623	0.981195	0.22271	0.125164	0.252616	-0.132017	0.133488	0.970914	0.100831	0.101916	0.638245
Currently smoke cigarettes	-0.0648739	0.0707738	0.615998	-0.091701	0.0761329	0.425203	-0.103838	0.160067	0.990573	-0.115195	0.153174	0.829115	-0.0302481	0.153585	0.916781	-0.311854	0.247783	0.985425	-0.158723	0.160702	0.69635	0.10396	0.161452	0.717875	0.0756299	0.137933	0.970914	-0.256778	0.143027	0.435623
Currently smoke cigars	-0.41856	0.253091	0.317165	-0.26063	0.238342	0.460604	-0.502968	0.583963	0.990573	-0.0366072	0.414068	0.995734	-0.439097	0.583992	0.825608	-0.77166	1.00625	0.988585	-0.515887	0.583909	0.707128	0.154734	0.454557	0.849412	-0.0434689	0.415752	0.972586	-0.622082	0.503934	0.481085
Ever smoker	-0.0595662	0.0610534	0.599377	0.137899	0.0590461	0.0729592	-0.0898686	0.136753	0.990573	0.103506	0.119987	0.818678	-0.0861378	0.132531	0.833099	-0.0257208	0.17397	0.993915	-0.0327331	0.135622	0.981195	0.212554	0.130423	0.294253	-0.014873	0.124128	0.972586	0.0877528	0.105192	0.652639
Current smoker	-0.0871594	0.0699084	0.506593	-0.0859621	0.0728173	0.425203	-0.106088	0.157205	0.990573	-0.0491946	0.143552	0.950219	-0.00937437	0.150308	0.979865	-0.377177	0.243023	0.954285	-0.208345	0.159815	0.538577	0.142618	0.153936	0.561373	0.0319916	0.136992	0.972586	-0.282825	0.137728	0.305639
Duration of smoking (year)	-0.00246584	0.00224892	0.58346	0.0016859	0.00162766	0.485107	-0.00715202	0.00514125	0.990573	0.00453557	0.00321931	0.727928	-0.00161968	0.00492648	0.916781	-0.00677566	0.00525673	0.985425	-0.00199148	0.00502522	0.952761	0.00756187	0.00351452	0.125714	0.00264568	0.00442013	0.970914	-0.00287597	0.00298012	0.638245
Duration of cigarettes smoking (year)	-0.00134362	0.00227991	0.777896	0.000648378	0.00166644	0.832945	-0.00736085	0.00524787	0.990573	0.00373792	0.00328138	0.789297	-0.00149198	0.00501739	0.916781	-0.00590709	0.0053324	0.985425	0.000513111	0.00506843	0.982256	0.00464019	0.00362814	0.383568	0.00418902	0.00447675	0.970914	-0.00392065	0.00306087	0.481085
Currently smoking >15/day	-0.115713	0.107682	0.58346	-0.0908982	0.127154	0.632924	-0.00971641	0.230323	0.990573	-0.307546	0.274816	0.789297	-0.262658	0.252646	0.729789	-0.093878	0.389602	0.993915	0.0226639	0.225314	0.982256	0.112661	0.267886	0.849412	-0.0991866	0.214618	0.972586	-0.380316	0.2563	0.449413
Currently smoking>25/day	-0.0233064	0.2073	0.932691	0.158639	0.244959	0.678872	0.347926	0.386617	0.990573	0.421802	0.413953	0.806286	-0.494572	0.582771	0.800148	-0.371756	1.0054	0.993915	0.604022	0.342876	0.305276	0.442198	0.506	0.594483	-0.455107	0.505223	0.970914	-0.15442	0.503722	0.88571
Education	-0.0456712	0.0262927	0.300183	0.00707345	0.0241564	0.86202	-0.00123888	0.05863	0.990573	0.00214919	0.0486084	0.995734	0.039337	0.0571937	0.833099	-0.00694535	0.0729201	0.993915	-0.120698	0.0589669	0.305276	0.0427514	0.053256	0.633176	-0.085791	0.0533734	0.863993	-0.0264555	0.0435722	0.712775
