# Supplementary material for: Association between anthropometry and lifestyle factors and risk of B‐cell lymphoma: An exposome‐wide analysis
Source: Int J Cancer. 2020 Nov 12;148(9):2115–28. doi: 10.1002/ijc.33369 (PMC8048490; doi:10.1002/ijc.33369)
Supplement: Supplementary file 3 — TABLE S8 Component loading across the components and the total variance explained by each component from PCA analysis [file IJC-148-2115-s002.xlsx]

## Sheet: PCs loadings
	PC1	PC2	PC3	PC4	PC5	PC6	PC7	PC8	PC9	PC10	PC11	PC12	PC13	PC14	PC15	PC16	PC17	PC18	PC19	PC20	PC21	PC22
zISD_noalc	-0.887	-0.065	0.058	-0.164	0.01	-0.128	-0.095	-0.035	-0.034	-0.026	-0.104	-0.101	-0.022	0.019	-0.1	-0.045	-0.165	0.032	-0.057	0.01	0.015	0.004
zISD	-0.884	-0.073	0.052	-0.165	0.01	-0.129	-0.092	-0.032	-0.067	-0.028	-0.102	-0.104	-0.02	0.019	-0.097	-0.052	-0.165	0.033	-0.057	0.012	0.016	0.005
Vitamin C	0.838	0	-0.045	-0.077	0.012	0.095	0.003	0.046	-0.056	-0.02	0.113	-0.088	-0.088	0.042	-0.076	-0.026	-0.185	0.018	-0.04	0.012	-0.048	-0.001
Folate	0.828	0.122	-0.048	0.173	-0.044	0.016	0.208	0.016	0.039	0.013	0.01	0.054	0.008	-0.05	-0.038	0.032	0.253	-0.008	0.077	0.014	0.004	0.017
Vegetables	0.783	0.006	-0.041	-0.131	-0.014	0.213	-0.047	0.011	-0.04	-0.042	-0.228	-0.025	-0.145	-0.068	-0.042	-0.029	0.053	0.033	-0.047	0.018	0.06	-0.028
Potassium	0.734	0.33	0.048	0.188	0.052	0.067	0.359	0.024	0.109	0.055	0.119	0.09	0.225	-0.001	0.076	-0.003	0.008	0.017	-0.013	-0.003	-0.006	0.028
Total dietary fibre	0.728	0.103	-0.034	0.511	0.021	0.04	0.036	0.033	-0.046	0.064	0.118	0.073	0.095	0.003	0.063	0.028	-0.021	-0.052	-0.056	-0.005	-0.013	0.011
Vitamin B6	0.707	0.343	-0.011	0.181	0.068	0.075	0.229	0.013	0.147	0.012	0.112	-0.057	0.295	0.021	0.047	0.009	0.175	0.014	0.041	-0.009	0.005	0.008
Fruits, nuts and seeds	0.667	-0.022	-0.063	0.026	0.012	-0.052	-0.028	0.041	-0.097	-0.022	0.164	-0.227	-0.202	0.058	-0.048	-0.075	-0.35	-0.02	-0.07	0.006	-0.068	0.013
Beta-carotene	0.642	0.003	-0.044	-0.082	-0.082	0.032	-0.035	-0.003	-0.097	0.018	-0.11	0.23	-0.088	-0.06	-0.004	0.042	-0.057	-0.032	0.068	0.006	0.084	-0.031
Thiamin, B1	0.614	0.229	-0.04	0.235	0.037	0.025	0.264	0.008	0.005	0.012	0.122	0.005	0.31	-0.021	0.036	0.049	0.391	0.003	0.004	0.012	0.017	-0.003
Iron	0.571	0.481	0.012	0.398	0.082	0.189	0.019	0.013	0.224	0.008	0.063	-0.042	-0.002	0.006	-0.028	0.004	0.122	0.03	0.05	0.016	-0.014	0.009
Magnesium	0.542	0.336	0.018	0.347	0.003	0.072	0.273	-0.015	0.192	0.035	0.088	0.303	0.083	-0.016	0.051	0.076	0.072	0.013	-0.012	0.057	0.005	0.013
MED_score	0.462	-0.206	-0.068	0.156	-0.015	-0.003	-0.31	0.034	-0.049	-0.076	-0.224	-0.301	-0.438	-0.086	0.108	-0.091	-0.068	0.031	-0.149	-0.014	-0.004	-0.03
Cholesterol	0.079	0.868	0.044	0.083	0.047	0.075	0.026	-0.014	0.081	-0.003	0.194	0.096	-0.096	-0.029	0.184	-0.046	0.095	-0.008	0.118	-0.003	-0.006	-0.007
Total proteins, animal origin	0.171	0.847	0.054	0.051	0.095	0.048	0.319	-0.017	0.061	0.009	-0.063	-0.073	0.077	0.02	0.133	-0.031	-0.09	0.021	0.027	0.011	0.02	0.016
Meat and meat products	0.039	0.801	0.065	0.039	0.153	0.048	-0.086	-0.019	0.118	0.005	-0.012	-0.035	0.296	0.052	-0.102	-0.015	-0.022	0.039	0.075	0.02	0.004	0.028
Total fats, animal origin	-0.014	0.765	0.046	0.094	0.012	0.275	0.235	-0.017	0.081	0.015	0.123	0.133	0.066	0.011	-0.018	0.083	-0.059	0.004	0.078	0.022	-0.004	-0.014
Total proteins	0.351	0.751	0.031	0.347	0.08	0.104	0.299	-0.001	0.07	0.017	0.045	-0.065	0.063	-0.002	0.116	0	0.036	0.019	0.007	0.014	0.01	0.016
Cobalamin, B12	0.177	0.631	0.045	0.038	0.043	-0.072	0.174	-0.01	0.09	-0.001	-0.017	-0.043	-0.072	0.005	0.211	0.003	0.038	0.011	0.562	0.011	-0.028	0.027
Total saturated fatty acids	0.061	0.587	0.009	0.155	-0.039	0.476	0.284	-0.013	0.012	0.011	0.357	0.156	0.065	0.006	-0.047	0.103	0.088	-0.003	0.095	0.034	-0.017	-0.019
Egg and egg products	0.077	0.586	0.037	-0.013	0.03	-0.026	-0.118	-0.024	0.057	0.019	0.001	0.229	-0.234	-0.04	0.137	-0.101	0.142	-0.007	-0.094	-0.021	0.009	0.018
Energy	0.357	0.523	0.037	0.46	0.043	0.352	0.211	-0.004	0.228	0.034	0.373	0.025	0.055	0.008	0.015	0.037	0.065	0.02	0.035	0.012	-0.021	0.012
Duration of smoking (years)	-0.043	0.052	0.922	-0.002	0.076	0.005	-0.004	-0.022	0.099	0.006	0.005	0.032	0.045	0.02	0.007	-0.004	-0.031	0.003	0.046	-0.016	0.087	0
Duration of cigarettes smoking (years)	-0.051	0.037	0.913	0.001	0.067	0.008	-0.004	-0.015	0.087	0	0.006	0.034	0.035	0.027	0.008	-0.016	-0.036	0.016	0.053	-0.012	0.084	0.001
current Smoker	-0.067	0.055	0.833	-0.004	-0.035	0.037	0.002	-0.012	0.019	0.008	-0.016	0.001	0.014	-0.018	0.03	-0.05	0.027	0.305	-0.051	-0.001	-0.091	0.017
Smoke_ever	-0.028	0.013	0.823	0.017	0.053	0.019	-0.001	-0.026	0.096	0.034	-0.006	0.032	0.014	-0.01	0.026	0.084	-0.01	-0.078	0.035	-0.013	0.054	-0.011
Currently smoke cigarettes	-0.073	0.048	0.823	-0.002	-0.039	0.037	-0.001	-0.008	0.012	0.005	-0.015	-0.004	0.008	-0.013	0.034	-0.06	0.029	0.315	-0.055	0.001	-0.098	0.017
Cereal and cereal products	0.151	0.096	-0.001	0.9	-0.001	0.121	0.035	-0.017	0.021	0.035	-0.009	-0.051	-0.075	-0.023	-0.013	0.049	-0.008	0.004	0.047	-0.028	0.001	-0.003
Starch	0.122	0.246	-0.003	0.888	0.017	0.154	0.021	-0.012	0.001	0.022	0.164	-0.042	0.095	0.004	0.016	-0.001	0.05	-0.013	0.043	0.023	-0.014	0.015
Total proteins, plant origin	0.551	0.081	0.014	0.739	0.024	0.147	0.024	0.001	0.087	0.039	-0.026	-0.061	0.029	-0.052	-0.019	0.005	0.12	0.028	-0.08	-0.013	-0.007	0.02
Carbohydrates	0.359	0.225	-0.005	0.644	0.007	0.109	0.196	0.01	0.021	0.049	0.546	0.044	0.085	0.022	0.002	0.019	0	-0.004	0.034	0.007	-0.032	0.023
Weight	0	0.063	0.057	0.053	0.915	0.057	0.046	-0.03	0.1	0.057	0.044	0.034	0.123	0.054	0.007	0.142	0.033	0.016	0.041	-0.04	0.022	-0.008
Waist circumference	-0.014	0.112	0.095	0.041	0.901	0.064	-0.042	-0.037	0.122	0.015	0.014	-0.087	0.102	0.049	0.022	0.011	-0.054	0.015	0.032	-0.023	0.145	0.01
Body Mass Index	0.023	0.058	-0.019	-0.039	0.895	0.017	0.004	0.047	-0.023	-0.059	-0.051	0.007	-0.069	0.099	-0.005	-0.186	-0.006	0.014	-0.038	-0.004	-0.025	0.012
Hip circumference	0.012	0.029	-0.061	-0.048	0.822	0.025	0.034	0.042	-0.089	-0.076	-0.076	0.068	-0.109	0.053	0.048	-0.142	-0.013	0.004	-0.066	0.02	-0.117	-0.004
Whr	-0.03	0.126	0.169	0.09	0.596	0.067	-0.08	-0.077	0.223	0.075	0.074	-0.164	0.217	0.026	-0.004	0.115	-0.067	0.016	0.092	-0.046	0.276	0.016
Fat	0.125	0.119	0.085	0.157	0.115	0.799	0.006	0.021	-0.002	0.023	0.023	-0.105	0.182	0.048	0.036	-0.031	-0.066	0.024	0.103	-0.031	-0.005	0.009
Total monounsaturated fatty acids	0.308	0.501	0.05	0.168	0.107	0.648	0.035	0.006	0.069	-0.019	0.12	-0.211	-0.072	-0.025	-0.057	-0.03	-0.019	0.07	-0.004	-0.01	-0.008	-0.017
Total fats	0.268	0.587	0.029	0.19	0.034	0.637	0.154	-0.003	0.046	0.007	0.246	0.02	0.015	-0.006	-0.011	0.046	0.125	0.026	0.043	0.017	-0.01	-0.007
Total fats, plant origin	0.471	0.061	0.007	0.174	0.075	0.627	-0.04	0.003	0.017	-0.02	-0.158	-0.309	-0.134	-0.048	-0.083	-0.091	0.021	0.07	-0.092	0.001	0.005	0.011
Vitamin E	0.576	0.136	-0.023	0.064	0.039	0.611	-0.039	0.029	0	-0.008	0.043	-0.001	-0.124	-0.012	0.085	0.01	0.216	0.019	-0.014	0.014	0	0.021
Total polyunsaturated fatty acids	0.384	0.255	-0.001	0.158	0.013	0.516	0.012	0.005	0.033	0.023	0.103	0.145	0.058	0.016	0.135	0.047	0.426	-0.02	0.01	0.019	0.008	0.035
Dairy products	0.081	0.125	-0.013	-0.028	-0.005	-0.047	0.896	0.024	-0.092	0.051	0.091	0.076	0.079	0.019	0.027	0.016	0.027	-0.03	0.035	0	0.014	0.015
Calcium	0.32	0.29	-0.016	0.138	-0.011	0.126	0.806	0.018	-0.015	0.039	0.114	0.111	-0.085	0.012	-0.044	0.048	-0.013	-0.014	0.005	-0.013	0.009	-0.009
Riboflavin, B2	0.465	0.389	-0.032	0.072	-0.04	-0.055	0.626	-0.016	0.062	0.003	0.095	0.116	0.024	-0.046	-0.005	0.036	0.248	-0.005	0.207	0.023	0.017	0.012
Phosphorus	0.451	0.478	0.039	0.272	0.093	0.218	0.546	0.013	0.085	0.062	0.057	0.027	0.087	-0.011	0.086	0.032	-0.012	0.037	0.023	-0.034	0.02	-0.005
METS recreational and household activity	0.024	-0.098	-0.054	-0.039	-0.014	0.03	0.044	0.904	-0.081	0.119	0.008	-0.052	-0.021	0.03	0.001	-0.108	-0.02	-0.008	-0.053	-0.022	-0.082	0.012
IARC physical activity score	0.062	0.051	0	0.026	0	-0.013	-0.02	0.882	0.02	0.141	0.003	0.028	0.007	-0.015	-0.004	0.054	0.005	-0.022	0.033	0	0.06	-0.02
IARC physical activity score (Intense)	0.049	0.051	0.006	0.021	0.006	-0.016	-0.023	0.853	0.02	0.126	0.002	0.028	0.007	-0.02	-0.008	0.056	0.008	-0.011	0.038	0	0.073	-0.02
METS household activity	-0.01	-0.108	-0.074	-0.035	0.002	0.068	0.041	0.765	-0.104	-0.152	-0.003	-0.111	-0.029	0.015	-0.012	-0.383	-0.014	0.016	0.02	-0.028	-0.077	-0.016
METS recreational activity	0.062	-0.015	0.015	-0.018	-0.031	-0.052	0.02	0.515	0.011	0.474	0.019	0.077	0.006	0.034	0.021	0.406	-0.017	-0.04	-0.135	0.003	-0.033	0.048
Alcohol	0.033	0.141	0.112	0.032	0.053	0.021	-0.02	-0.037	0.961	0.027	-0.023	0.035	-0.017	0.003	-0.008	0.04	0.019	0.036	-0.005	-0.008	-0.013	0.004
Alcohol at recruitment [g/d]	0.029	0.146	0.112	0.034	0.055	0.017	-0.023	-0.035	0.959	0.028	-0.023	0.035	-0.017	0.003	-0.008	0.038	0.008	0.035	-0.006	-0.011	-0.015	0.004
Alcoholic beverages	-0.001	0.11	0.101	0.032	0.077	0.017	-0.003	-0.027	0.927	0.039	0.021	0.065	0.077	0.009	0.008	0.036	0.023	0.041	0.032	-0.008	-0.003	0.019
Cambridge physical activity index	0.018	0.039	0.021	0.032	-0.072	-0.037	0.015	0.077	0.033	0.821	0.018	0.107	0.013	-0.009	0.076	0.211	-0.042	-0.026	-0.036	0.222	-0.067	0.09
Cambridge physical activity index (Active)	0.036	0.04	0.02	0.024	-0.005	-0.017	0.027	0.134	0.03	0.813	0.023	0.07	-0.013	0.021	-0.002	0.111	-0.027	-0.005	-0.046	0.032	-0.033	0.214
Manual work	0.001	0.013	0.026	0.039	0.042	0.034	0.019	-0.138	0.034	0.686	0.009	-0.017	0.069	-0.038	-0.04	-0.377	0.039	0.02	0.089	-0.254	0.029	-0.373
Total physical activity (sex-specific) (Active)	-0.003	-0.031	0.005	0.038	0.032	0.059	0.049	0.195	0.023	0.659	0.029	-0.053	0.079	-0.037	-0.012	-0.196	0.042	0.027	0.082	0.053	-0.01	0.027
Sugar	0.454	0.097	-0.019	0.115	-0.029	-0.003	0.319	0.035	-0.002	0.047	0.741	0.084	0.02	0.039	-0.027	0.031	-0.018	0	0.006	-0.003	-0.043	0.03
Sugar and confectionary	0.025	0.151	0.052	0.045	-0.006	0.008	0.012	-0.041	0.04	0.065	0.662	0.135	0.105	-0.028	-0.051	-0.012	-0.096	0.031	0.013	-0.046	0.013	0.045
Cakes and biscuits	-0.031	0.066	-0.096	0.094	-0.009	0.133	0.027	0.059	-0.102	-0.044	0.635	-0.047	-0.056	-0.029	0.095	0.016	0.314	-0.033	0.036	0.044	-0.035	-0.063
Non alcoholic beverages	0.108	0.109	0.065	-0.07	-0.03	-0.163	0.085	-0.036	0.032	0.076	0.1	0.848	0.124	0.061	-0.065	0.091	0.068	-0.019	0.034	-0.01	0	-0.004
Water	0.382	0.215	0.065	0.004	0.002	-0.121	0.251	-0.024	0.25	0.079	0.121	0.71	0.119	0.063	-0.057	0.068	0.052	-0.013	0.038	-0.002	0.011	0.016
Potatoes and other tubers	0.058	0.132	0.054	0.121	0.07	0.029	0.003	0.002	0.004	0.052	0.072	0.177	0.778	0.037	0.098	-0.06	0.044	-0.023	0.042	0.017	0.004	0.047
Soups, bouillons	0.132	0.188	-0.06	0.141	-0.074	-0.034	-0.051	0.018	-0.031	-0.058	0.031	0.008	-0.378	0.067	-0.27	0.012	0.102	-0.045	0.074	0.091	0.095	0.089
Hypertension	-0.059	0.024	-0.005	-0.015	0.124	0.022	-0.007	-0.002	0.011	-0.033	-0.006	0.038	0.026	0.924	0.02	-0.024	0.032	-0.004	0.05	-0.015	0.044	-0.019
Cardiovascular problem reported	-0.045	-0.016	0.012	-0.019	0.114	-0.01	0.023	0.013	0.005	0.002	-0.021	0.047	-0.008	0.919	0.005	-0.036	-0.004	-0.012	-0.019	-0.006	0.16	-0.003
Fish and shellfish	0.162	0.283	0.046	-0.014	0.041	-0.115	-0.056	-0.004	0.006	-0.002	-0.098	-0.138	0	-0.028	0.792	-0.02	-0.069	-0.015	0.007	0.005	0.041	-0.02
Vitamin D	-0.002	0.152	0.054	0.042	0.033	0.135	0.05	0.004	-0.022	0.047	0.091	0.018	0.202	0.049	0.783	0.058	0.053	-0.044	0.233	-0.005	-0.006	-0.007
Highest school level	0.094	-0.067	-0.092	0.017	-0.23	-0.04	0.067	-0.106	0.042	-0.04	-0.027	0.106	-0.138	-0.056	-0.017	0.601	0.115	0.011	0.045	0.025	-0.079	-0.094
Height	-0.036	0.011	0.121	0.155	0.274	0.08	0.078	-0.115	0.199	0.186	0.151	0.046	0.319	-0.051	0.026	0.518	0.068	0.008	0.123	-0.064	0.068	-0.034
Condiments and sauces	0.285	0.013	-0.018	0.035	-0.109	0.109	0.087	-0.021	0.035	-0.01	0.103	0.102	0.008	0.062	-0.065	0.134	0.615	0.008	0.079	-0.003	0.02	0.005
Legumes	0.336	0.108	-0.019	0.163	0.047	-0.062	-0.045	0.011	0.023	-0.037	-0.132	-0.353	-0.106	-0.056	-0.054	-0.12	0.401	0.04	-0.283	0.042	-0.021	0.027
Currently smoking>25/day	0.022	0.027	0.115	-0.009	0.042	0.033	-0.019	-0.027	0.066	0.006	0.008	-0.035	-0.007	0.002	-0.027	0.036	0.003	0.827	0.009	-0.005	0.038	-0.008
Currently smoking>15/day	-0.048	0.035	0.421	0.014	0.009	0.042	-0.012	-0.012	0.039	-0.009	0	0.023	0.004	-0.022	-0.007	-0.032	-0.011	0.74	0.016	0.001	-0.016	0.016
Retinol	0.035	0.373	0.064	0.034	0.022	0.102	0.071	-0.004	0.022	0.034	0.074	0.075	0.074	0.043	0.142	0.039	0.075	-0.007	0.773	0.003	-0.061	0.041
Currently smoke cigars	0.051	0.113	0.249	-0.069	0.056	-0.043	-0.017	-0.049	0.061	0.048	0.017	-0.216	0	0.012	0.018	0.026	0.227	-0.128	-0.271	-0.022	-0.077	-0.009
Standing occupation	0.017	0.049	-0.035	-0.001	-0.068	-0.008	-0.016	-0.096	-0.004	0.049	-0.024	0	-0.023	-0.034	0.015	0.109	0.002	0.016	-0.034	0.912	-0.053	-0.07
Sedentary occupation	-0.018	0.021	0.01	0.014	-0.02	-0.003	-0.026	-0.113	0.047	-0.25	-0.018	0.023	-0.004	-0.024	0.042	0.474	-0.02	0.042	-0.092	-0.629	-0.12	-0.035
Myocardial infarction	0.035	0.004	0.053	-0.045	0.008	-0.066	-0.022	0.011	0.004	-0.004	0.073	-0.105	0.064	0.125	-0.084	0.056	0.033	-0.039	0.069	-0.009	0.621	-0.029
Diabetes	0.008	0.017	-0.02	0.012	0.105	0.028	0.019	0.017	-0.024	-0.037	-0.125	0.056	-0.043	0	0.012	-0.066	-0.023	0.037	-0.038	-0.01	0.608	-0.005
Stroke	-0.055	-0.05	0.011	0.01	-0.046	0.042	0.05	-0.047	-0.008	-0.052	0.042	0.12	-0.079	0.09	0.301	-0.073	0.003	0.032	-0.107	0.04	0.424	0.074
Heavy manual work	-0.006	0.033	0.018	0.03	0.021	0.019	0.016	-0.042	0.028	0.192	0.019	0	0.017	-0.027	-0.021	-0.089	0.011	0.007	0.044	-0.065	0.009	0.916

## Sheet: Variance explained
Component	Initial Eigenvalues			Extraction Sums of Squared Loadings			Rotation Sums of Squared Loadings
	Total	% of Variance	Cumulative %	Total	% of Variance	Cumulative %	Total	% of Variance	Cumulative %
1	17.836	21.233	21.233	17.836	21.233	21.233	10.083	12.004	12.004
2	6.82	8.119	29.352	6.82	8.119	29.352	7.184	8.553	20.556
3	4.567	5.437	34.789	4.567	5.437	34.789	4.2	5.001	25.557
4	3.939	4.689	39.478	3.939	4.689	39.478	4.144	4.933	30.49
5	3.815	4.542	44.02	3.815	4.542	44.02	3.845	4.577	35.068
6	3.369	4.011	48.031	3.369	4.011	48.031	3.404	4.052	39.12
7	2.955	3.518	51.549	2.955	3.518	51.549	3.358	3.997	43.117
8	2.731	3.251	54.801	2.731	3.251	54.801	3.352	3.99	47.107
9	2.178	2.593	57.394	2.178	2.593	57.394	3.26	3.882	50.989
10	1.99	2.369	59.763	1.99	2.369	59.763	2.775	3.303	54.292
11	1.879	2.236	61.999	1.879	2.236	61.999	2.583	3.075	57.367
12	1.767	2.104	64.103	1.767	2.104	64.103	2.299	2.737	60.105
13	1.509	1.796	65.899	1.509	1.796	65.899	1.915	2.279	62.384
14	1.424	1.695	67.595	1.424	1.695	67.595	1.828	2.176	64.56
15	1.353	1.61	69.205	1.353	1.61	69.205	1.736	2.067	66.627
16	1.285	1.53	70.735	1.285	1.53	70.735	1.706	2.032	68.658
17	1.196	1.424	72.159	1.196	1.424	72.159	1.646	1.959	70.618
18	1.166	1.388	73.547	1.166	1.388	73.547	1.5	1.786	72.403
19	1.067	1.27	74.817	1.067	1.27	74.817	1.438	1.712	74.116
20	1.054	1.255	76.072	1.054	1.255	76.072	1.391	1.657	75.772
21	1.044	1.243	77.315	1.044	1.243	77.315	1.217	1.449	77.221
22	1.014	1.207	78.523	1.014	1.207	78.523	1.093	1.301	78.523
